# Supplementary material for: Functional annotation of the cattle genome through systematic discovery and characterization of chromatin states and butyrate-induced variations
Source: BMC Biol. 2019 Aug 16;17:68. doi: 10.1186/s12915-019-0687-8 (PMC6698049; doi:10.1186/s12915-019-0687-8)
Supplement: Supplementary file 5 — Table S4. Summary of downregulated differentially expressed genes (DEGs) detected in rumen epithelial primary cells (REPC) before and after (24 h) butyrate treatment. (XLSX 70 kb) [file 12915_2019_687_MOESM5_ESM.xlsx]

## Sheet: Sheet1
										Table S4. Summary of down-regulated differentially expressed genes (DEGs) detected in Rumen Epithelial Primary Cells (REPC) before and after (24-h) butyrate treatment.
gene_TSS	Chromosome	start	end	Max.group.mean	Log..fold.change	Fold.change	P.value	FDR.p.value	Bonferroni	Name	Gene.stable.ID	Strand	Gene...GC.content	Gene.name	Gene.type	state12to123	Rumen_BT_gain_H3K27c	Rumen_BT_gain_RNAployII	Rumen_weaning_gain_H3K9ac	Rumen_weaning_gain_H3K27c	Rumen_weaning_gain_RNAployII	MDBK_BT_gain_H3K9ac	MDBK_BT_gain_H3K27c	MDBK_BT_gain_RNAployII	LossS1_3	Rumen_BT_loss_H3K9ac	Rumen_BT_loss_H3K27c	Rumen_BT_loss_RNAployII	Rumen_weaning_loss_H3K9ac	Rumen_weaning_loss_H3K27c	Rumen_weaning_loss_RNAployII	MDBK_BT_loss_H3K9ac	MDBK_BT_loss_H3K27c	MDBK_BT_loss_RNAployII
1_107895575	1	107895575	107928220	18.79	-4.11	-17.25	0	0	0	SMC4	ENSBTAG00000005862	-1	35.08	SMC4	protein_coding	F	F	F	F	F	F	F	F	F	T	T	T	F	T	T	F	T	T	T
1_131548459	1	131548459	131564836	7.12	-2.67	-6.36	1.11e-16	8.86e-16	2.22e-12	FAIM	ENSBTAG00000023426	-1	40.2	FAIM	protein_coding	F	F	F	F	F	F	F	F	F	F	F	F	F	T	T	F	F	F	F
1_136833122	1	136833122	136903149	11.34	-2.17	-4.49	0	0	0	TOPBP1	ENSBTAG00000000526	1	37.41	TOPBP1	protein_coding	F	F	F	F	F	F	F	F	F	T	F	T	F	F	T	F	F	T	T
1_144656767	1	144656767	144676874	11.06	-2.07	-4.2	0	0	0	WDR4	ENSBTAG00000021490	-1	54.05	WDR4	protein_coding	F	F	F	F	F	F	F	F	F	T	F	F	F	T	T	F	F	T	T
1_2490259	1	2490259	2502545	14.15	-4.21	-18.47	0	0	0	MIS18A	ENSBTAG00000016619	1	40.65	MIS18A	protein_coding	F	F	F	F	F	F	F	F	F	T	F	F	F	F	F	F	F	T	T
1_44947709	1	44947709	44965530	6.4	-4.89	-29.68	0	0	0	SGO1	ENSBTAG00000000752	-1	41.65	SGO1	protein_coding	F	F	F	F	F	F	F	F	F	T	F	T	F	T	T	F	F	T	T
1_53727496	1	53727496	53754034	6.56	-3.39	-10.49	0	0	0	CIP2A	ENSBTAG00000017140	-1	34.98	CIP2A	protein_coding	F	F	F	F	F	F	F	F	F	T	F	F	F	T	F	T	T	T	T
1_59180323	1	59180323	59203327	4.28	-2.07	-4.2	6.97e-14	4.78e-13	1.39e-09	QTRT2	ENSBTAG00000004977	1	40.1	QTRT2	protein_coding	F	F	F	F	F	F	F	F	F	T	F	F	F	T	T	F	F	T	T
1_66552011	1	66552011	66659954	0.87	-6.88	-118.03	0	0	0	POLQ	ENSBTAG00000001920	-1	37.03	POLQ	protein_coding	F	F	F	F	F	F	F	F	F	T	F	F	F	F	F	F	F	T	T
1_81043610	1	81043610	81057778	12.59	-2.2	-4.61	0	0	0	RFC4	ENSBTAG00000014727	1	38.51	RFC4	protein_coding	F	F	F	F	F	F	F	F	F	T	F	T	F	T	T	T	F	T	T
1_95475798	1	95475798	95536054	26.22	-3.43	-10.75	0	0	0	ECT2	ENSBTAG00000023814	-1	35.1	ECT2	protein_coding	F	F	F	F	F	F	F	F	F	F	F	F	F	F	T	F	F	T	T
10_100807576	10	100807576	100816797	11.32	-3.41	-10.64	0	0	0	GPR65	ENSBTAG00000012737	1	40.67	GPR65	protein_coding	F	F	F	F	F	F	F	F	F	T	F	T	F	F	T	F	F	F	T
10_16268191	10	16268191	16308714	19.86	-3.51	-11.43	0	0	0	KIF23	ENSBTAG00000009983	1	38.87	KIF23	protein_coding	F	F	F	F	F	F	F	F	F	T	F	T	F	T	T	T	F	T	T
10_21395795	10	21395795	21405291	4.13	-2.51	-5.69	0	0	0	EFS	ENSBTAG00000038733	1	52.01	EFS	protein_coding	F	F	F	F	F	F	F	F	F	T	T	T	T	F	F	F	T	F	T
10_30138490	10	30138490	30159344	3.78	-4.14	-17.6	0	0	0	gene:ENSBTAG00000020100	ENSBTAG00000020100	-1	36.99		protein_coding	F	F	F	F	F	F	F	F	F	T	F	T	F	T	T	F	F	T	T
10_30361781	10	30361781	30367052	38.37	-3.89	-14.87	0	0	0	ACTC1	ENSBTAG00000005714	-1	47.7	ACTC1	protein_coding	F	F	F	F	F	F	F	F	F	F	F	F	F	F	F	F	F	F	T
10_35903021	10	35903021	35958915	12.57	-3.74	-13.33	0	0	0	BUB1B	ENSBTAG00000007237	1	36.83	BUB1B	protein_coding	F	F	F	F	F	F	F	F	F	T	T	T	F	T	T	F	T	T	T
10_36117898	10	36117898	36127741	26.39	-2.21	-4.62	0	0	0	KNSTRN	ENSBTAG00000032340	1	44.51	KNSTRN	protein_coding	F	F	F	F	F	F	F	F	F	T	F	T	F	T	T	F	F	T	T
10_36368263	10	36368263	36403938	22.35	-3.34	-10.11	0	0	0	RAD51	ENSBTAG00000002918	1	38.54	RAD51	protein_coding	F	F	F	F	F	F	F	F	F	T	F	F	F	T	T	F	F	T	T
10_36896853	10	36896853	36905744	11.76	-5.92	-60.39	0	0	0	OIP5	ENSBTAG00000010766	-1	38.26	OIP5	protein_coding	F	F	F	F	F	F	F	F	F	T	F	T	F	T	T	F	F	T	T
10_36906002	10	36906002	36936265	30.5	-4.32	-20.01	0	0	0	NUSAP1	ENSBTAG00000010774	1	40.86	NUSAP1	protein_coding	F	F	F	F	F	F	F	F	F	T	F	F	F	T	T	F	F	F	T
10_42685930	10	42685930	42696776	4.07	-3.01	-8.08	0	0	0	LRR1	ENSBTAG00000004926	1	39.95	LRR1	protein_coding	F	F	F	F	F	F	F	F	F	T	F	T	F	T	T	F	F	T	T
10_42715368	10	42715368	42747213	6.71	-3.7	-13.02	0	0	0	POLE2	ENSBTAG00000004931	-1	38	POLE2	protein_coding	F	F	F	F	F	F	F	F	F	T	F	T	F	T	T	F	F	T	T
10_45700243	10	45700243	45709247	58.76	-4.88	-29.45	0	0	0	PCLAF	ENSBTAG00000039462	1	36.15	PCLAF	protein_coding	F	F	F	F	F	F	F	F	F	T	F	T	F	F	T	F	F	T	T
10_51247755	10	51247755	51272733	36.85	-6	-63.91	0	0	0	CCNB2	ENSBTAG00000005269	-1	43.08	CCNB2	protein_coding	F	F	F	F	F	F	F	F	F	T	F	F	F	F	T	F	F	T	T
10_62467611	10	62467611	62489654	1.74	-2.05	-4.14	3.62e-07	1.5e-06	0.00724	SLC24A5	ENSBTAG00000004854	-1	36.17	SLC24A5	protein_coding	F	F	F	F	F	F	F	F	F	F	F	F	F	F	F	F	F	T	T
10_67155091	10	67155091	67171864	17.69	-3.08	-8.47	0	0	0	CDKN3	ENSBTAG00000019496	1	38.7	CDKN3	protein_coding	F	F	F	F	F	F	F	F	F	T	F	T	F	F	T	F	F	T	T
10_67863306	10	67863306	67908834	17	-4.99	-31.77	0	0	0	DLGAP5	ENSBTAG00000002331	-1	37.57	DLGAP5	protein_coding	F	F	F	F	F	F	F	F	F	T	F	T	F	F	T	F	F	T	T
10_76858872	10	76858872	76919406	44.38	-2.22	-4.67	0	0	0	MTHFD1	ENSBTAG00000009641	1	43.21	MTHFD1	protein_coding	F	F	F	F	F	F	F	F	F	T	T	T	F	T	T	F	F	T	T
10_85431810	10	85431810	85434976	11.77	-2.99	-7.95	0	0	0	gene:ENSBTAG00000010270	ENSBTAG00000010270	1	47.93		protein_coding	F	F	F	F	F	F	F	F	F	T	F	T	F	F	T	F	F	F	T
10_93172488	10	93172488	93368739	0.93	-3.72	-13.22	1.67e-12	1.04e-11	3.33e-08	CEP128	ENSBTAG00000021708	-1	37.91		protein_coding	F	F	F	F	F	F	F	F	F	F	F	F	F	F	F	F	F	T	T
11_1559190	11	1559190	1592162	19.58	-4.61	-24.49	0	0	0	BUB1	ENSBTAG00000021181	1	43.04	BUB1	protein_coding	F	F	F	F	F	F	F	F	F	T	F	T	F	T	T	F	F	F	T
11_21105343	11	21105343	21110797	128.51	-2.07	-4.21	0	0	0	SRSF7	ENSBTAG00000014891	-1	42.05	SRSF7	protein_coding	F	F	F	F	F	F	F	F	F	T	T	F	F	T	T	T	T	T	T
11_2401655	11	2401655	2435800	7.31	-4.2	-18.42	0	0	0	NCAPH	ENSBTAG00000012925	1	48.8	NCAPH	protein_coding	F	F	F	F	F	F	F	F	F	T	F	T	F	T	T	F	F	T	F
11_46318613	11	46318613	46340841	15.98	-4.03	-16.37	0	0	0	CKAP2L	ENSBTAG00000002298	-1	40.92	CKAP2L	protein_coding	F	F	F	F	F	F	F	F	F	T	T	T	F	T	T	F	T	T	T
11_68232862	11	68232862	68255606	6.22	-2.12	-4.35	0	0	0	MXD1	ENSBTAG00000001042	1	42.46	MXD1	protein_coding	F	F	F	F	F	F	F	F	F	T	F	F	F	T	T	T	F	T	F
11_72299292	11	72299292	72312020	14.26	-2.23	-4.69	0	0	0	GTF3C2	ENSBTAG00000017283	1	47.51	GTF3C2	protein_coding	F	F	F	F	F	F	F	F	F	T	F	T	F	T	T	T	F	T	F
11_72781247	11	72781247	72787461	14.72	-5.35	-40.77	0	0	0	CENPA	ENSBTAG00000023938	-1	45.34	CENPA	protein_coding	F	F	F	F	F	F	F	F	F	T	F	F	F	F	F	F	F	T	F
11_74465013	11	74465013	74480037	7.73	-2.72	-6.58	0	0	0	CENPO	ENSBTAG00000015014	-1	41.87	CENPO	protein_coding	F	F	F	F	F	F	F	F	F	T	F	T	F	T	T	F	F	T	F
11_74480105	11	74480105	74483864	20.37	-2.15	-4.44	0	0	0	PTRHD1	ENSBTAG00000015012	1	45.51	PTRHD1	protein_coding	F	F	F	F	F	F	F	F	F	T	F	T	F	T	T	F	F	T	F
11_80969916	11	80969916	80998105	4.02	-5.34	-40.47	0	0	0	GEN1	ENSBTAG00000020059	-1	36.35	GEN1	protein_coding	F	F	F	F	F	F	F	F	F	T	F	T	F	T	T	F	F	T	T
11_87466581	11	87466581	87473817	203.43	-5.05	-33.04	0	0	0	RRM2	ENSBTAG00000008216	-1	43.37	RRM2	protein_coding	F	F	F	F	F	F	F	F	F	T	F	T	F	T	T	F	F	T	T
12_12293695	12	12293695	12405237	0.99	-2.31	-4.94	2.88e-09	1.43e-08	5.76e-05	DGKH	ENSBTAG00000013879	1	39.72	DGKH	protein_coding	F	F	F	F	F	F	F	F	F	F	F	F	F	F	F	F	F	T	T
12_2130595	12	2130595	2695362	5.09	-2.54	-5.83	0	0	0	DIAPH3	ENSBTAG00000012443	1	39.2	DIAPH3	protein_coding	F	F	F	F	F	F	F	F	F	T	F	F	F	F	T	F	F	T	T
12_27400069	12	27400069	27417180	54.6	-2.21	-4.63	0	0	0	RFC3	ENSBTAG00000010787	-1	37.38	RFC3	protein_coding	F	F	F	F	F	F	F	F	F	T	F	F	F	T	T	F	F	T	T
12_28637213	12	28637213	28688200	1.2	-3.61	-12.21	0	0	0	BRCA2	ENSBTAG00000000988	-1	36.13	BRCA2	protein_coding	F	F	F	F	F	F	F	F	F	F	T	F	F	T	T	F	T	T	T
12_30352990	12	30352990	30357922	301.13	-2.45	-5.45	0	0	0	HMGB1	ENSBTAG00000018103	1	46.16	HMGB1	protein_coding	F	F	F	F	F	F	F	F	F	T	F	F	F	T	T	F	F	T	T
12_35841563	12	35841563	35854986	22.16	-5.09	-34.03	0	0	0	SKA3	ENSBTAG00000003314	1	37.61	SKA3	protein_coding	F	F	F	F	F	F	F	F	F	T	F	T	F	F	T	T	F	F	T
12_36076412	12	36076412	36105865	2.02	-2.59	-6.01	4.18e-07	1.72e-06	0.00836	IL17D	ENSBTAG00000025402	-1	47.93	IL17D	protein_coding	F	F	F	F	F	F	F	F	F	T	F	T	F	F	T	F	F	F	T
12_36744725	12	36744725	36779275	2.13	-2.04	-4.11	0	0	0	CENPJ	ENSBTAG00000017048	1	40.66	CENPJ	protein_coding	F	F	F	F	F	F	F	F	F	T	F	T	F	T	T	F	F	T	T
12_90758546	12	90758546	90763027	2.5	-2.94	-7.66	1.84e-09	9.28e-09	3.67e-05	ATP4B	ENSBTAG00000019961	-1	61.8	ATP4B	protein_coding	F	F	F	F	F	F	F	F	F	F	F	F	F	F	F	F	F	F	F
13_17623242	13	17623242	17639994	4.03	-2	-4.01	4.32e-08	1.93e-07	0.000863	gene:ENSBTAG00000006078	ENSBTAG00000006078	1	45.87		protein_coding	F	F	F	F	F	F	F	F	F	T	F	F	F	T	T	F	F	T	T
13_18015909	13	18015909	18038511	4.91	-3.01	-8.08	0	0	0	MASTL	ENSBTAG00000017271	1	37.79	MASTL	protein_coding	F	F	F	F	F	F	F	F	F	F	F	F	F	T	T	T	F	T	T
13_28138043	13	28138043	28163336	10.2	-3.05	-8.3	0	0	0	MCM10	ENSBTAG00000016406	1	39.95	MCM10	protein_coding	F	F	F	F	F	F	F	F	F	T	F	T	F	T	T	F	F	T	T
13_38546389	13	38546389	38554838	9.28	-2.26	-4.79	0	0	0	MGME1	ENSBTAG00000003425	1	42.27	MGME1	protein_coding	F	F	F	F	F	F	F	F	F	F	F	T	F	T	T	F	F	T	T
13_38855823	13	38855823	38863391	12	-2.13	-4.37	0	0	0	RBBP9	ENSBTAG00000008826	-1	45.96	RBBP9	protein_coding	F	F	F	F	F	F	F	F	F	T	F	T	F	T	T	T	F	T	T
13_47788530	13	47788530	47794602	84.05	-3.24	-9.42	0	0	0	PCNA	ENSBTAG00000006065	-1	37.66	PCNA	protein_coding	F	F	F	F	F	F	F	F	F	T	F	T	F	T	T	T	F	T	T
13_48489739	13	48489739	48532765	2.43	-2.07	-4.2	1.51e-11	8.8e-11	3.02e-07	MCM8	ENSBTAG00000014623	1	37.5	MCM8	protein_coding	F	F	F	F	F	F	F	F	F	T	F	F	F	F	T	F	F	T	T
13_51853965	13	51853965	51863562	15.56	-2.51	-5.7	0	0	0	CDC25B	ENSBTAG00000008436	-1	55.05	CDC25B	protein_coding	F	F	F	F	F	F	F	F	F	T	F	T	F	T	T	F	T	T	F
13_54063354	13	54063354	54079411	34.92	-2.46	-5.51	0	0	0	GINS1	ENSBTAG00000019984	1	42.58	GINS1	protein_coding	F	F	F	F	F	F	F	F	F	T	F	F	F	T	F	F	F	T	F
13_60092043	13	60092043	60107177	23.68	-5.18	-36.24	0	0	0	AURKA	ENSBTAG00000013009	1	43.81	AURKA	protein_coding	F	F	F	F	F	F	F	F	F	T	F	T	F	T	F	F	T	T	F
13_61831821	13	61831821	61885788	35.64	-3.27	-9.65	0	0	0	TPX2	ENSBTAG00000018775	1	38.54	TPX2	protein_coding	F	F	F	F	F	F	F	F	F	T	T	T	F	T	T	F	T	T	T
13_63705710	13	63705710	63714008	2.1	-2.93	-7.64	5.25e-11	2.94e-10	1.05e-06	E2F1	ENSBTAG00000003971	-1	56.57	E2F1	protein_coding	F	F	F	F	F	F	F	F	F	T	F	T	F	F	T	F	F	T	F
13_66602330	13	66602330	66618267	12.11	-3.19	-9.12	0	0	0	DSN1	ENSBTAG00000013915	-1	40.58	DSN1	protein_coding	F	F	F	F	F	F	F	F	F	T	F	T	F	T	T	F	F	T	T
13_68368929	13	68368929	68391896	27.03	-3.84	-14.33	0	0	0	FAM83D	ENSBTAG00000000660	1	47.65	FAM83D	protein_coding	F	F	F	F	F	F	F	F	F	T	F	T	F	T	T	F	F	T	T
13_72939569	13	72939569	72966159	36	-5.14	-35.36	0	0	0	MYBL2	ENSBTAG00000007783	1	53.91	MYBL2	protein_coding	F	F	F	F	F	F	F	F	F	T	F	F	F	T	F	F	F	F	T
13_75306757	13	75306757	75310188	140.01	-5.69	-51.51	0	0	0	UBE2C	ENSBTAG00000016746	1	53.35	UBE2C	protein_coding	F	F	F	F	F	F	F	F	F	T	F	F	F	F	T	F	F	T	F
13_7532718	13	7532718	7557302	19.98	-2.03	-4.08	0	0	0	NDUFAF5	ENSBTAG00000004302	1	42.46	NDUFAF5	protein_coding	F	F	F	F	F	F	F	F	F	T	F	F	F	T	T	F	F	T	T
14_1614027	14	1614027	1620509	2.99	-4.08	-16.92	0	0	0	RECQL4	ENSBTAG00000010276	1	65.31	RECQL4	protein_coding	F	F	F	F	F	F	F	F	F	F	F	T	F	T	T	F	F	F	F
14_1681494	14	1681494	1692498	2.84	-3.73	-13.23	0	0	0	TONSL	ENSBTAG00000007749	1	65	TONSL	protein_coding	F	F	F	F	F	F	F	F	F	T	F	T	F	T	T	F	F	F	F
14_21164873	14	21164873	21192165	9.98	-3.51	-11.39	0	0	0	gene:ENSBTAG00000046325	ENSBTAG00000046325	1	43.2		protein_coding	F	F	F	F	F	F	F	F	F	T	F	F	F	F	T	T	F	T	T
14_23675383	14	23675383	23680928	41.5	-2.57	-5.95	0	0	0	MRPL15	ENSBTAG00000001174	1	42.39	MRPL15	protein_coding	F	F	F	F	F	F	F	F	F	T	T	F	F	T	T	F	T	T	F
14_26180764	14	26180764	26180919	7.41	-3.34	-10.16	2.14e-06	8.26e-06	0.04	RPL39_3	ENSBTAG00000047136	1	41.67		protein_coding	F	F	F	F	F	F	F	F	F	F	F	F	F	F	F	F	F	F	T
14_26631190	14	26631190	26941726	3.6	-2.21	-4.64	6e-15	4.38e-14	1.2e-10	TOX	ENSBTAG00000004954	-1	38.56	TOX	protein_coding	F	F	F	F	F	F	F	F	F	T	F	T	F	T	T	F	F	T	T
14_32840049	14	32840049	32862669	8.95	-2.58	-5.99	0	0	0	MYBL1	ENSBTAG00000011981	-1	34.19	MYBL1	protein_coding	F	F	F	F	F	F	F	F	F	T	F	F	F	T	T	F	F	T	T
14_63311966	14	63311966	63328221	430.48	-3.29	-9.77	0	0	0	CTHRC1	ENSBTAG00000032591	-1	41.42	CTHRC1	protein_coding	F	F	F	F	F	F	F	F	F	T	F	F	F	F	F	F	F	T	T
14_72176935	14	72176935	72295285	4.07	-2.96	-7.76	0	0	0	RAD54B	ENSBTAG00000000632	1	38.15	RAD54B	protein_coding	F	F	F	F	F	F	F	F	F	T	F	F	F	T	T	F	F	T	T
14_83641889	14	83641889	83654475	11.18	-3.28	-9.74	0	0	0	DSCC1	ENSBTAG00000015338	-1	43.79	DSCC1	protein_coding	F	F	F	F	F	F	F	F	F	T	F	T	F	T	T	F	F	F	F
14_84167936	14	84167936	84244274	6.5	-2.92	-7.58	0	0	0	MTBP	ENSBTAG00000006770	1	39.52	MTBP	protein_coding	F	F	F	F	F	F	F	F	F	T	F	F	F	F	T	F	F	T	T
15_42548308	15	42548308	42674631	4.22	-2.14	-4.4	0	0	0	MRVI1	ENSBTAG00000007129	1	46.55	MRVI1	protein_coding	F	F	F	F	F	F	F	F	F	F	F	T	F	T	T	F	F	T	T
15_54686091	15	54686091	54730435	6.87	-2.39	-5.24	0	0	0	POLD3	ENSBTAG00000016869	1	39.78	POLD3	protein_coding	F	F	F	F	F	F	F	F	F	T	F	T	F	F	T	F	F	T	T
15_59499816	15	59499816	59575706	3.9	-3.76	-13.58	0	0	0	KIF18A	ENSBTAG00000002117	-1	35.3	KIF18A	protein_coding	F	F	F	F	F	F	F	F	F	T	F	T	F	F	T	F	F	T	T
15_84777784	15	84777784	84838995	4.93	-3.18	-9.08	0	0	0	NCAPD3	ENSBTAG00000002260	-1	49.45	NCAPD3	protein_coding	F	F	F	F	F	F	F	F	F	T	F	T	F	T	T	F	F	T	T
16_29993988	16	29993988	30067842	5.46	-3.38	-10.42	0	0	0	LIN9	ENSBTAG00000033267	-1	36.47	LIN9	protein_coding	F	F	F	F	F	F	F	F	F	T	F	T	F	F	T	F	F	T	T
16_32961375	16	32961375	33072297	8.05	-2.62	-6.13	1.11e-16	8.86e-16	2.22e-12	EFCAB2	ENSBTAG00000024555	-1	39.56	EFCAB2	protein_coding	F	F	F	F	F	F	F	F	F	T	T	F	F	T	T	T	T	T	T
16_35747266	16	35747266	35788726	4.29	-3.83	-14.27	0	0	0	EXO1	ENSBTAG00000009396	-1	37.02	EXO1	protein_coding	F	F	F	F	F	F	F	F	F	T	F	F	F	F	T	F	F	T	T
16_38250081	16	38250081	38299757	6.84	-2.71	-6.53	0	0	0	C1orf112	ENSBTAG00000014793	1	37.29	C1orf112	protein_coding	F	F	F	F	F	F	F	F	F	T	F	F	F	F	T	F	F	T	T
16_3836700	16	3836700	3849134	5.33	-3.43	-10.77	0	0	0	FAM72A	ENSBTAG00000020227	-1	37.31	FAM72A	protein_coding	F	F	F	F	F	F	F	F	F	F	F	T	F	F	T	F	F	T	T
16_39016045	16	39016045	39091099	32.66	-2.67	-6.36	0	0	0	PRRX1	ENSBTAG00000004570	1	40.53	PRRX1	protein_coding	F	F	F	F	F	F	F	F	F	F	F	T	F	F	T	F	F	T	T
16_43445563	16	43445563	43449438	100.91	-2.2	-4.6	0	0	0	SRM	ENSBTAG00000005304	1	61.35	SRM	protein_coding	F	F	F	F	F	F	F	F	F	T	F	F	F	F	F	F	F	F	F
16_44017901	16	44017901	44032547	49.47	-3.11	-8.66	0	0	0	CENPS	ENSBTAG00000013531	-1	44.93	CENPS	protein_coding	F	F	F	F	F	F	F	F	F	F	F	F	F	F	T	F	F	T	T
16_4586507	16	4586507	4606760	6.91	-2.21	-4.64	0	0	0	FCMR	ENSBTAG00000019796	1	49.65	FCMR	protein_coding	F	F	F	F	F	F	F	F	F	T	F	F	F	F	T	F	F	T	F
16_4721589	16	4721589	4723835	16.49	-2.59	-6.03	0	0	0	YOD1	ENSBTAG00000020273	-1	45.3	YOD1	protein_coding	F	F	F	F	F	F	F	F	F	T	F	T	F	T	T	F	F	T	F
16_56636319	16	56636319	56660494	6.5	-2.59	-6.01	0	0	0	CENPL	ENSBTAG00000006925	-1	39.84	CENPL	protein_coding	F	F	F	F	F	F	F	F	F	T	F	T	F	T	T	F	F	T	T
16_70439848	16	70439848	70501645	5.83	-4.55	-23.36	0	0	0	CENPF	ENSBTAG00000024449	-1	40.56	CENPF	protein_coding	F	F	F	F	F	F	F	F	F	T	F	F	F	F	F	F	F	T	T
16_73315563	16	73315563	73364134	7.79	-4.3	-19.73	0	0	0	DTL	ENSBTAG00000018142	-1	38.55	DTL	protein_coding	F	F	F	F	F	F	F	F	F	F	T	T	F	T	T	F	T	T	T
16_73674452	16	73674452	73683624	13.23	-4.68	-25.67	0	0	0	NEK2	ENSBTAG00000009618	1	44.72	NEK2	protein_coding	F	F	F	F	F	F	F	F	F	T	F	F	F	T	T	F	F	F	F
16_77923530	16	77923530	77988157	2.64	-4.37	-20.63	0	0	0	ASPM	ENSBTAG00000007860	-1	42.18	ASPM	protein_coding	F	F	F	F	F	F	F	F	F	T	F	F	F	F	F	F	F	T	T
17_30185756	17	30185756	30202777	10.66	-3.52	-11.49	0	0	0	PLK4	ENSBTAG00000039552	-1	35.04	PLK4	protein_coding	F	F	F	F	F	F	F	F	F	T	F	F	F	F	T	F	F	F	T
17_4212634	17	4212634	4296899	16.3	-3.57	-11.9	0	0	0	MND1	ENSBTAG00000000281	-1	39.45	MND1	protein_coding	F	F	F	F	F	F	F	F	F	T	T	F	T	F	T	F	F	T	T
17_45511664	17	45511664	45571259	1.29	-4.03	-16.33	0	0	0	POLE	ENSBTAG00000000590	1	46.55	POLE	protein_coding	F	F	F	F	F	F	F	F	F	T	F	F	F	F	T	F	F	T	F
17_55103142	17	55103142	55169764	1.74	-4.17	-17.95	0	0	0	KNTC1	ENSBTAG00000019278	-1	38.16	KNTC1	protein_coding	F	F	F	F	F	F	F	F	F	T	F	F	F	T	T	T	F	T	T
17_56587853	17	56587853	56607236	22.69	-2.14	-4.42	0	0	0	GPN3	ENSBTAG00000005347	-1	42.81	GPN3	protein_coding	F	F	F	F	F	F	F	F	F	T	F	F	F	T	T	F	F	F	T
17_57819705	17	57819705	57988929	2.6	-3.73	-13.31	0	0	0	CIT	ENSBTAG00000008963	1	43.64	CIT	protein_coding	F	F	F	F	F	F	F	F	F	T	F	F	T	T	T	F	F	T	T
17_62886733	17	62886733	63007269	7.09	-2.14	-4.4	0	0	0	RBM19	ENSBTAG00000031824	1	53.77	RBM19	protein_coding	F	F	F	F	F	F	F	F	F	T	F	T	F	F	T	F	F	T	F
17_70269592	17	70269592	70305247	4.26	-2.38	-5.22	0	0	0	CHEK2	ENSBTAG00000004956	-1	43.2	CHEK2	protein_coding	F	F	F	F	F	F	F	F	F	T	F	F	F	T	T	F	F	T	T
17_74731463	17	74731463	74747056	12.39	-2.55	-5.85	0	0	0	CDC45	ENSBTAG00000004286	1	60.25	CDC45	protein_coding	F	F	F	F	F	F	F	F	F	T	F	T	F	F	T	F	F	F	F
18_11687200	18	11687200	11724596	17.24	-2.34	-5.07	0	0	0	GINS2	ENSBTAG00000044006	-1	44.07	GINS2	protein_coding	F	F	F	F	F	F	F	F	F	F	F	T	F	F	T	F	F	F	F
18_14053451	18	14053451	14057708	4.4	-3.64	-12.51	0	0	0	CDT1	ENSBTAG00000000638	1	63.72	CDT1	protein_coding	F	F	F	F	F	F	F	F	F	T	T	T	F	T	T	F	T	F	F
18_14935722	18	14935722	14972990	22.04	-4.86	-29.06	0	0	0	SHCBP1	ENSBTAG00000033441	-1	38.89	SHCBP1	protein_coding	F	F	F	F	F	F	F	F	F	T	F	F	F	F	F	F	F	T	T
18_24125366	18	24125366	24126333	131.22	-2.11	-4.32	0	0	0	MT2	ENSBTAG00000023659	-1	56.71	MT2A	protein_coding	F	F	F	F	F	F	F	F	F	F	F	T	F	T	T	F	F	T	F
18_26282979	18	26282979	26289446	4.67	-2.11	-4.32	0	0	0	GINS3	ENSBTAG00000009363	1	43.23	GINS3	protein_coding	F	F	F	F	F	F	F	F	F	T	F	F	F	T	T	F	F	F	T
18_35463582	18	35463582	35467533	8.11	-4.09	-17.06	0	0	0	CENPT	ENSBTAG00000006404	-1	54.61	CENPT	protein_coding	F	F	F	F	F	F	F	F	F	T	T	T	F	T	T	T	T	T	F
18_36607628	18	36607628	36610400	8.86	-2.15	-4.43	0	0	0	NIP7	ENSBTAG00000001666	1	42.55	NIP7	protein_coding	F	F	F	F	F	F	F	F	F	T	F	F	F	T	T	F	F	F	T
18_47410920	18	47410920	47422682	4.99	-2.61	-6.12	0	0	0	ZNF829	ENSBTAG00000040108	1	37.69	ZNF829	protein_coding	F	F	F	F	F	F	F	F	F	T	T	F	F	F	F	F	T	F	T
18_49659188	18	49659188	49718941	114.43	-2.14	-4.42	0	0	0	FBL	ENSBTAG00000002579	-1	45.22	FBL	protein_coding	F	F	F	F	F	F	F	F	F	T	F	F	F	T	T	F	F	T	T
18_57014868	18	57014868	57028488	9.77	-2.03	-4.09	0	0	0	POLD1	ENSBTAG00000011083	1	60.74	POLD1	protein_coding	F	F	F	F	F	F	F	F	F	T	F	T	F	T	T	F	F	T	F
18_65197726	18	65197726	65211381	2.57	-3.27	-9.67	2.33e-15	1.74e-14	4.66e-11	gene:ENSBTAG00000040169	ENSBTAG00000040169	1	41.53		protein_coding	F	F	F	F	F	F	F	F	F	T	F	F	F	T	F	F	F	T	T
18_7734175	18	7734175	7753452	18.9	-4.32	-20.02	0	0	0	CENPN	ENSBTAG00000011635	1	40.52	CENPN	protein_coding	F	F	F	F	F	F	F	F	F	T	F	F	T	T	T	F	F	T	F
19_10354828	19	10354828	10382556	1.84	-4.92	-30.21	1.11e-16	8.86e-16	2.22e-12	PRR11	ENSBTAG00000021681	1	40.25	PRR11	protein_coding	F	F	F	F	F	F	F	F	F	T	F	T	F	T	T	F	T	T	T
19_11495503	19	11495503	11669266	2.62	-4.97	-31.41	0	0	0	BRIP1	ENSBTAG00000012068	1	36.55	BRIP1	protein_coding	F	F	F	F	F	F	F	F	F	F	F	F	F	F	F	F	F	T	T
19_18411064	19	18411064	18445391	1.16	-3.43	-10.76	0	0	0	ATAD5	ENSBTAG00000018383	-1	35.79	ATAD5	protein_coding	F	F	F	F	F	F	F	F	F	T	F	F	F	F	T	F	F	T	T
19_19020657	19	19020657	19024736	10.73	-4.5	-22.58	0	0	0	EVI2A	ENSBTAG00000009354	1	34.75	EVI2A	protein_coding	F	F	F	F	F	F	F	F	F	T	F	F	F	F	T	F	F	T	T
19_20592273	19	20592273	20611230	12.35	-5.04	-32.86	0	0	0	SPAG5	ENSBTAG00000013100	-1	45.25	SPAG5	protein_coding	F	F	F	F	F	F	F	F	F	T	T	T	F	T	T	F	T	T	T
19_25010757	19	25010757	25013738	2.67	-3.53	-11.56	0	0	0	HASPIN	ENSBTAG00000032372	1	53.62	HASPIN	protein_coding	F	F	F	F	F	F	F	F	F	T	F	T	F	T	F	F	T	T	T
19_26021979	19	26021979	26026009	31.14	-5.45	-43.65	0	0	0	PIMREG	ENSBTAG00000002981	-1	55.99	PIMREG	protein_coding	F	F	F	F	F	F	F	F	F	T	F	F	F	F	F	F	F	T	F
19_27047777	19	27047777	27052238	2.3	-2.66	-6.32	1.34e-06	5.29e-06	0.03	INCA1	ENSBTAG00000008593	1	48.99	INCA1	protein_coding	F	F	F	F	F	F	F	F	F	T	F	T	T	T	T	T	F	T	F
19_27925701	19	27925701	27929096	30.54	-2.34	-5.07	0	0	0	MPDU1	ENSBTAG00000000134	1	51.35	MPDU1	protein_coding	F	F	F	F	F	F	F	F	F	T	T	T	F	T	T	T	T	T	T
19_28185822	19	28185822	28206741	4.43	-2.03	-4.08	0	0	0	CHD3	ENSBTAG00000014377	1	53.95	CHD3	protein_coding	F	F	F	F	F	F	F	F	F	T	F	T	F	T	T	F	F	T	T
19_28447634	19	28447634	28452478	23.76	-3.62	-12.3	0	0	0	AURKB	ENSBTAG00000001717	-1	51.17	AURKB	protein_coding	F	F	F	F	F	F	F	F	F	T	T	T	F	T	T	T	T	T	F
19_28498629	19	28498629	28511705	8.01	-2.81	-7	0	0	0	PFAS	ENSBTAG00000031509	1	53.7	PFAS	protein_coding	F	F	F	F	F	F	F	F	F	T	F	T	F	T	T	F	F	T	F
19_41185975	19	41185975	41196948	4.42	-3.26	-9.58	0	0	0	CDC6	ENSBTAG00000010384	1	43.11	CDC6	protein_coding	F	F	F	F	F	F	F	F	F	T	F	T	F	T	T	F	F	T	T
19_41281652	19	41281652	41307194	38.74	-4.62	-24.54	0	0	0	TOP2A	ENSBTAG00000019262	-1	36.8	TOP2A	protein_coding	F	F	F	F	F	F	F	F	F	T	F	F	F	T	T	T	F	T	T
19_43290562	19	43290562	43295238	4.26	-2.99	-7.95	1.11e-16	8.86e-16	2.22e-12	PSMC3IP	ENSBTAG00000020907	-1	49.8	PSMC3IP	protein_coding	F	F	F	F	F	F	F	F	F	T	F	T	F	T	T	F	F	T	F
19_43714457	19	43714457	43783351	6.56	-3.29	-9.79	0	0	0	BRCA1	ENSBTAG00000022520	-1	39.14	BRCA1	protein_coding	F	F	F	F	F	F	F	F	F	T	F	F	F	T	T	F	F	T	T
19_45259544	19	45259544	45281127	2.04	-4.82	-28.16	0	0	0	KIF18B	ENSBTAG00000008088	-1	49.79	KIF18B	protein_coding	F	F	F	F	F	F	F	F	F	T	F	T	T	T	F	F	F	T	F
19_54559538	19	54559538	54566816	73.29	-4.59	-24.06	0	0	0	BIRC5	ENSBTAG00000013573	-1	46.08	BIRC5	protein_coding	F	F	F	F	F	F	F	F	F	T	F	T	F	F	T	F	F	T	F
19_56859683	19	56859683	56862920	60.62	-2.07	-4.19	0	0	0	MRPS7	ENSBTAG00000016133	-1	51.67	MRPS7	protein_coding	F	F	F	F	F	F	F	F	F	T	F	T	F	T	T	F	F	F	F
2_103278272	2	103278272	103371020	1.8	-4.49	-22.54	0	0	0	BARD1	ENSBTAG00000033690	-1	39.06	BARD1	protein_coding	F	F	F	F	F	F	F	F	F	F	F	F	F	F	F	F	F	T	T
2_127251767	2	127251767	127255331	358.83	-3.22	-9.31	0	0	0	HMGN2	ENSBTAG00000038104	-1	49.31	HMGN2	protein_coding	F	F	F	F	F	F	F	F	F	T	F	F	F	F	T	F	F	F	T
2_129707282	2	129707282	129711866	69.98	-2.19	-4.55	0	0	0	GALE	ENSBTAG00000005002	1	61.79	GALE	protein_coding	F	F	F	F	F	F	F	F	F	T	T	T	F	T	T	T	T	F	F
2_129716209	2	129716209	129723902	29.9	-2.32	-4.99	0	0	0	PITHD1	ENSBTAG00000021620	1	43.71	PITHD1	protein_coding	F	F	F	F	F	F	F	F	F	T	T	F	F	T	T	F	T	F	T
2_13455252	2	13455252	13487222	27.67	-2.11	-4.3	0	0	0	NUP35	ENSBTAG00000009777	-1	37.18	NUP35	protein_coding	F	F	F	F	F	F	F	F	F	T	F	F	F	T	T	F	F	T	T
2_27296841	2	27296841	27309226	14.84	-4.35	-20.46	0	0	0	SPC25	ENSBTAG00000010048	1	37.07	SPC25	protein_coding	F	F	F	F	F	F	F	F	F	T	F	F	F	F	T	F	F	F	F
2_85642724	2	85642724	85726520	0.78	-2.54	-5.83	3.94e-08	1.77e-07	0.000787	CCDC150	ENSBTAG00000017695	1	38.19	CCDC150	protein_coding	F	F	F	F	F	F	F	F	F	T	F	F	F	T	F	F	F	T	T
2_89494027	2	89494027	89513281	5.79	-2.11	-4.32	0	0	0	SGO2	ENSBTAG00000031579	1	35.43	SGO2	protein_coding	F	F	F	F	F	F	F	F	F	T	F	T	F	T	T	F	F	F	T
20_10407095	20	10407095	10425913	13.66	-3.54	-11.64	0	0	0	CENPH	ENSBTAG00000014246	-1	37.65	CENPH	protein_coding	F	F	F	F	F	F	F	F	F	T	F	T	F	T	T	T	F	T	T
20_10431453	20	10431453	10441126	96.97	-5.54	-46.58	0	0	0	CCNB1	ENSBTAG00000014239	-1	41.58	CCNB1	protein_coding	F	F	F	F	F	F	F	F	F	T	F	F	F	F	T	F	F	T	T
20_1365735	20	1365735	1398816	27.57	-4.76	-27.05	0	0	0	SPDL1	ENSBTAG00000008180	1	38.51	SPDL1	protein_coding	F	F	F	F	F	F	F	F	F	T	F	F	F	T	T	F	F	T	T
20_13952311	20	13952311	13989063	13.39	-3.5	-11.34	0	0	0	CENPK	ENSBTAG00000044175	1	35.48	CENPK	protein_coding	F	F	F	F	F	F	F	F	F	T	F	F	F	T	T	T	F	T	T
20_24131984	20	24131984	24140817	167.27	-3.28	-9.7	0	0	0	ESM1	ENSBTAG00000004221	1	38.25	ESM1	protein_coding	F	F	F	F	F	F	F	F	F	T	F	F	F	F	F	F	F	T	T
20_25588642	20	25588642	25594057	219.69	-2.51	-5.68	0	0	0	FST	ENSBTAG00000003329	-1	48.1	FST	protein_coding	F	F	F	F	F	F	F	F	F	T	F	T	F	T	T	F	F	T	T
20_3111198	20	3111198	3123860	361.23	-2.11	-4.33	0	0	0	NPM1	ENSBTAG00000015316	1	37.61	NPM1	protein_coding	F	F	F	F	F	F	F	F	F	F	F	F	F	T	F	T	F	F	T
20_71496994	20	71496994	71511149	23.63	-6.66	-100.93	0	0	0	TRIP13	ENSBTAG00000006972	-1	52.74	TRIP13	protein_coding	F	F	F	F	F	F	F	F	F	T	F	F	F	F	T	F	F	F	F
20_71602439	20	71602439	71645343	1.89	-3.47	-11.11	0	0	0	CEP72	ENSBTAG00000011405	-1	50.99	CEP72	protein_coding	F	F	F	F	F	F	F	F	F	T	F	T	F	F	T	F	F	F	F
21_21137918	21	21137918	21198618	6.18	-3.91	-15	0	0	0	FANCI	ENSBTAG00000009097	1	38.13	FANCI	protein_coding	F	F	F	F	F	F	F	F	F	T	F	F	F	F	T	F	F	T	T
21_21436441	21	21436441	21478472	0.73	-3.38	-10.43	0	0	0	TICRR	ENSBTAG00000002418	1	42.93	TICRR	protein_coding	F	F	F	F	F	F	F	F	F	T	F	F	F	F	T	F	F	T	T
21_22100872	21	22100872	22122836	44.44	-2.76	-6.79	0	0	0	PRC1	ENSBTAG00000018643	1	43.05	PRC1	protein_coding	F	F	F	F	F	F	F	F	F	T	F	F	F	F	T	F	F	T	T
21_22264540	21	22264540	22331807	3.81	-4.19	-18.28	0	0	0	BLM	ENSBTAG00000020301	-1	42.13	BLM	protein_coding	F	F	F	F	F	F	F	F	F	F	F	F	F	F	T	F	F	T	T
21_29683789	21	29683789	29696818	135.69	-2.12	-4.34	0	0	0	SNRPA1	ENSBTAG00000013593	1	44.44	SNRPA1	protein_coding	F	F	F	F	F	F	F	F	F	T	F	T	F	F	T	F	F	F	F
21_41640498	21	41640498	41686535	8.19	-2.24	-4.71	0	0	0	G2E3	ENSBTAG00000001617	1	35.3	G2E3	protein_coding	F	F	F	F	F	F	F	F	F	F	F	F	F	T	T	F	F	T	T
21_49526702	21	49526702	49532179	0.53	-3.52	-11.43	7.08e-09	3.4e-08	0.000142	gene:ENSBTAG00000048042	ENSBTAG00000048042	1	35.49		protein_coding	F	F	F	F	F	F	F	F	F	F	F	F	F	F	F	F	F	T	T
21_55398774	21	55398774	55477656	6.05	-3.27	-9.62	0	0	0	MIS18BP1	ENSBTAG00000002613	-1	37.62	MIS18BP1	protein_coding	F	F	F	F	F	F	F	F	F	T	T	T	F	T	F	F	T	T	T
21_63297840	21	63297840	63343901	44	-2.28	-4.85	0	0	0	VRK1	ENSBTAG00000014230	1	38.5	VRK1	protein_coding	F	F	F	F	F	F	F	F	F	F	F	F	F	F	T	F	F	F	T
22_16553708	22	16553708	16610397	2.25	-5.38	-41.63	0	0	0	KIF15	ENSBTAG00000016726	1	39.16	KIF15	protein_coding	F	F	F	F	F	F	F	F	F	T	F	T	F	T	F	F	F	T	T
22_16783190	22	16783190	16832321	6.15	-4.69	-25.75	0	0	0	FANCD2	ENSBTAG00000010077	-1	38.88	FANCD2	protein_coding	F	F	F	F	F	F	F	F	F	T	F	F	F	T	T	F	F	T	T
22_17001861	22	17001861	17007470	7.43	-2.83	-7.09	0	0	0	OGG1	ENSBTAG00000007777	-1	48.73	OGG1	protein_coding	F	F	F	F	F	F	F	F	F	T	T	T	F	T	T	F	T	T	T
22_17627573	22	17627573	17735891	12.2	-2.18	-4.54	0	0	0	RAD18	ENSBTAG00000012142	1	38.59	RAD18	protein_coding	F	F	F	F	F	F	F	F	F	F	F	F	F	F	T	F	F	T	T
22_48725422	22	48725422	48731727	57.65	-2.4	-5.29	0	0	0	GNL3	ENSBTAG00000014549	-1	42.47	GNL3	protein_coding	F	F	F	F	F	F	F	F	F	T	F	F	F	F	T	F	F	T	T
22_50970363	22	50970363	50987947	1.37	-3.83	-14.22	1.11e-16	8.86e-16	2.22e-12	TRAIP	ENSBTAG00000004877	1	50.35	TRAIP	protein_coding	F	F	F	F	F	F	F	F	F	T	T	T	F	T	T	F	T	F	T
22_53110763	22	53110763	53147111	24.33	-2.02	-4.05	0	0	0	CCDC12	ENSBTAG00000011311	1	53.09	CCDC12	protein_coding	F	F	F	F	F	F	F	F	F	T	F	T	F	T	T	T	F	T	F
22_58693674	22	58693674	58701742	155.87	-2.13	-4.37	0	0	0	LSM3	ENSBTAG00000007363	-1	45.07	LSM3	protein_coding	F	F	F	F	F	F	F	F	F	T	F	F	F	T	T	F	F	T	T
22_59573116	22	59573116	59609270	19.95	-2.04	-4.11	0	0	0	ACAD9	ENSBTAG00000003242	1	54.4	ACAD9	protein_coding	F	F	F	F	F	F	F	F	F	T	F	F	F	F	F	F	F	F	F
22_60565325	22	60565325	60581052	32.1	-3.59	-12.03	0	0	0	MCM2	ENSBTAG00000014380	-1	62.21	MCM2	protein_coding	F	F	F	F	F	F	F	F	F	T	T	T	F	F	T	F	T	F	F
23_10481198	23	10481198	10487651	222.95	-2.14	-4.41	0	0	0	SRSF3	ENSBTAG00000040006	1	39.59	SRSF3	protein_coding	F	F	F	F	F	F	F	F	F	F	T	T	F	T	T	T	T	T	T
23_17092572	23	17092572	17115947	13.7	-2.15	-4.43	0	0	0	POLH	ENSBTAG00000006015	1	37.78	POLH	protein_coding	F	F	F	F	F	F	F	F	F	T	F	F	F	T	T	T	F	T	T
23_21980291	23	21980291	21997926	11.77	-2.85	-7.21	0	0	0	CENPQ	ENSBTAG00000020710	1	36.4	CENPQ	protein_coding	F	F	F	F	F	F	F	F	F	T	F	T	F	F	T	F	F	T	F
23_24438946	23	24438946	24456316	21.1	-4.02	-16.27	0	0	0	MCM3	ENSBTAG00000010721	-1	48.24	MCM3	protein_coding	F	F	F	F	F	F	F	F	F	T	F	F	F	F	F	F	F	F	T
23_30737493	23	30737493	30741740	30.37	-2.33	-5.03	0	0	0	HIST1H2BB_1	ENSBTAG00000031886	-1	39.1	HIST1H2BB	protein_coding	F	F	F	F	F	F	F	F	F	T	T	T	F	T	T	T	T	T	T
23_30761086	23	30761086	30761573	3.63	-3.41	-10.6	5.79e-10	3.02e-09	1.16e-05	HIST1H2AG	ENSBTAG00000024176	1	60.66	HIST1H2AG	protein_coding	F	F	F	F	F	F	F	F	F	T	T	F	F	T	T	T	T	T	T
23_30766891	23	30766891	30767343	10	-4.14	-17.67	0	0	0	gene:ENSBTAG00000031888	ENSBTAG00000031888	-1	61.37		protein_coding	F	F	F	F	F	F	F	F	F	T	F	F	F	F	T	T	F	F	T
23_31111555	23	31111555	31112327	3.24	-3.08	-8.46	2.32e-07	9.79e-07	0.00463	gene:ENSBTAG00000040378	ENSBTAG00000040378	-1	47.09		protein_coding	F	F	F	F	F	F	F	F	F	T	F	T	F	T	T	T	F	T	T
23_32775581	23	32775581	32786297	36.47	-2.23	-4.69	0	0	0	GMNN	ENSBTAG00000017329	-1	37.38	GMNN	protein_coding	F	F	F	F	F	F	F	F	F	T	F	T	F	F	T	F	F	T	T
23_7512780	23	7512780	7527613	24.56	-2.48	-5.6	0	0	0	KIFC1	ENSBTAG00000001631	1	49.86	KIFC1	protein_coding	F	F	F	F	F	F	F	F	F	T	F	T	F	T	T	F	F	T	F
24_35935176	24	35935176	35945792	67.09	-3.33	-10.03	0	0	0	TYMS	ENSBTAG00000007003	1	48.49	TYMS	protein_coding	F	F	F	F	F	F	F	F	F	T	F	F	F	T	T	F	F	T	F
24_37281832	24	37281832	37313654	12.42	-5.15	-35.56	0	0	0	NDC80	ENSBTAG00000021673	1	36.86	NDC80	protein_coding	F	F	F	F	F	F	F	F	F	T	F	T	F	F	T	F	F	T	T
24_47185391	24	47185391	47243569	0.79	-3.72	-13.15	5.5e-07	2.25e-06	0.01	KATNAL2	ENSBTAG00000019331	1	42.97	KATNAL2	protein_coding	F	F	F	F	F	F	F	F	F	F	F	F	F	F	F	F	F	T	F
24_50444721	24	50444721	50460419	17.04	-4.23	-18.83	0	0	0	SKA1	ENSBTAG00000018216	1	40.62	SKA1	protein_coding	F	F	F	F	F	F	F	F	F	T	F	T	F	F	T	F	T	T	T
24_54209587	24	54209587	54228633	4.51	-2.8	-6.95	0	0	0	C18orf54	ENSBTAG00000008169	1	35.44	C24H18orf54	protein_coding	F	F	F	F	F	F	F	F	F	T	F	T	F	F	T	F	T	T	T
24_7401048	24	7401048	7519745	0.53	-2.53	-5.78	2.01e-12	1.25e-11	4.02e-08	RTTN	ENSBTAG00000013221	1	40.86	RTTN	protein_coding	F	F	F	F	F	F	F	F	F	T	F	F	F	T	T	F	F	T	T
25_10052224	25	10052224	10057594	14.24	-2.64	-6.24	0	0	0	RMI2	ENSBTAG00000026375	1	50.66	RMI2	protein_coding	F	F	F	F	F	F	F	F	F	T	F	T	F	T	T	F	F	F	F
25_14218281	25	14218281	14343745	0.4	-2.81	-6.99	1.57e-07	6.7e-07	0.00313	MYH11	ENSBTAG00000015988	-1	48.15	MYH11	protein_coding	F	F	F	F	F	F	F	F	F	F	F	T	F	F	T	F	F	F	T
25_1949262	25	1949262	1965512	6.66	-4.02	-16.2	0	0	0	CCNF	ENSBTAG00000006591	1	58.56	CCNF	protein_coding	F	F	F	F	F	F	F	F	F	T	T	T	F	T	T	F	T	T	F
25_21516078	25	21516078	21540686	2.43	-2.99	-7.95	0	0	0	PALB2	ENSBTAG00000006405	-1	40.15	PALB2	protein_coding	F	F	F	F	F	F	F	F	F	T	F	T	F	T	T	F	F	F	T
25_21587069	25	21587069	21597613	25.21	-5.54	-46.65	0	0	0	PLK1	ENSBTAG00000014453	1	50.41	PLK1	protein_coding	F	F	F	F	F	F	F	F	F	T	F	F	F	F	T	F	F	T	T
25_2439751	25	2439751	2441210	351.39	-2.08	-4.24	0	0	0	TNFRSF12A	ENSBTAG00000012082	1	67.74	TNFRSF12A	protein_coding	F	F	F	F	F	F	F	F	F	F	T	T	T	T	T	F	T	T	F
25_26120769	25	26120769	26125637	3.39	-2.59	-6.04	0	0	0	LAT_2	ENSBTAG00000021249	-1	57.81	LAT	protein_coding	F	F	F	F	F	F	F	F	F	T	F	T	F	F	T	F	F	T	F
25_26694338	25	26694338	26709145	34.1	-4.93	-30.45	0	0	0	KIF22	ENSBTAG00000013669	-1	48.48	KIF22	protein_coding	F	F	F	F	F	F	F	F	F	T	T	T	F	T	T	T	T	T	T
25_27760811	25	27760811	27766954	90.72	-2.63	-6.18	0	0	0	TGFB1I1	ENSBTAG00000002391	1	55.91	TGFB1I1	protein_coding	F	F	F	F	F	F	F	F	F	T	F	T	F	T	T	T	F	T	F
25_33212217	25	33212217	33259588	5.46	-2.41	-5.3	0	0	0	GTF2IRD2	ENSBTAG00000026286	1	44.39	GTF2IRD2	protein_coding	F	F	F	F	F	F	F	F	F	T	T	T	F	T	T	T	T	T	T
25_36885892	25	36885892	36893315	67.65	-2.05	-4.15	0	0	0	MCM7	ENSBTAG00000030965	1	56.16	MCM7	protein_coding	F	F	F	F	F	F	F	F	F	T	F	T	F	T	T	F	F	T	T
25_41522214	25	41522214	41527685	13.58	-2.58	-5.96	1.11e-16	8.86e-16	2.22e-12	NUDT1	ENSBTAG00000002480	-1	60.23	NUDT1	protein_coding	F	F	F	F	F	F	F	F	F	T	T	F	F	F	T	F	T	F	F
25_584211	25	584211	598822	0.94	-2.82	-7.04	5.11e-15	3.74e-14	1.02e-10	WDR90	ENSBTAG00000033677	1	67.49	WDR90	protein_coding	F	F	F	F	F	F	F	F	F	T	F	T	F	T	T	F	T	T	F
25_668529	25	668529	676616	11.51	-4.46	-22	0	0	0	CHTF18	ENSBTAG00000019743	1	63.2	CHTF18	protein_coding	F	F	F	F	F	F	F	F	F	T	F	T	F	T	T	F	F	F	F
26_11383696	26	11383696	11467709	7.87	-4.61	-24.45	0	0	0	KIF20B	ENSBTAG00000005708	1	35.66	KIF20B	protein_coding	F	F	F	F	F	F	F	F	F	T	F	F	F	F	T	F	F	T	T
26_14042393	26	14042393	14087768	19.48	-4.48	-22.24	0	0	0	KIF11	ENSBTAG00000009383	1	37.05	KIF11	protein_coding	F	F	F	F	F	F	F	F	F	T	F	F	F	F	T	F	F	T	T
26_14868831	26	14868831	14889261	11.29	-4.12	-17.33	0	0	0	CEP55	ENSBTAG00000005129	1	40.59	CEP55	protein_coding	F	F	F	F	F	F	F	F	F	T	F	F	F	T	T	F	F	T	T
26_15857421	26	15857421	15897465	9.88	-2.1	-4.28	0	0	0	HELLS	ENSBTAG00000005979	1	35.15	HELLS	protein_coding	F	F	F	F	F	F	F	F	F	T	F	F	F	F	F	F	F	T	T
26_18468764	26	18468764	18497554	10.61	-2.69	-6.44	0	0	0	RRP12	ENSBTAG00000002191	-1	53.02	RRP12	protein_coding	F	F	F	F	F	F	F	F	F	T	F	T	F	T	T	F	F	T	T
26_2850433	26	2850433	2855292	9.74	-4.47	-22.09	0	0	0	ZWINT	ENSBTAG00000002655	1	46.21	ZWINT	protein_coding	F	F	F	F	F	F	F	F	F	T	T	F	F	T	T	F	F	F	T
26_47851223	26	47851223	47879459	4.41	-5.21	-36.91	0	0	0	gene:ENSBTAG00000002444	ENSBTAG00000002444	-1	48.14		protein_coding	F	F	F	F	F	F	F	F	F	T	F	F	F	F	F	F	F	T	T
27_14164459	27	14164459	14209872	6.24	-3.32	-9.97	0	0	0	CENPU	ENSBTAG00000018864	-1	44.49	CENPU	protein_coding	F	F	F	F	F	F	F	F	F	T	F	F	F	T	T	T	F	T	T
27_36143518	27	36143518	36159007	3.91	-3.57	-11.87	0	0	0	GINS4	ENSBTAG00000017133	1	51.29	GINS4	protein_coding	F	F	F	F	F	F	F	F	F	T	F	F	F	F	T	F	F	F	F
27_41044071	27	41044071	41049402	18.11	-3.25	-9.54	0	0	0	gene:ENSBTAG00000017021	ENSBTAG00000017021	1	56.56		protein_coding	F	F	F	F	F	F	F	F	F	F	F	F	F	F	F	F	F	F	F
27_7557041	27	7557041	7603267	3.92	-5.18	-36.32	0	0	0	NEIL3	ENSBTAG00000005825	1	39.26	NEIL3	protein_coding	F	F	F	F	F	F	F	F	F	T	F	F	F	T	T	F	F	T	F
28_16620266	28	16620266	16633922	55.89	-3.77	-13.67	0	0	0	CDK1	ENSBTAG00000010109	1	37.74	CDK1	protein_coding	F	F	F	F	F	F	F	F	F	T	T	T	F	F	T	F	T	T	F
28_24966717	28	24966717	25005002	2.49	-3.23	-9.41	0	0	0	DNA2	ENSBTAG00000002620	-1	38.03	DNA2	protein_coding	F	F	F	F	F	F	F	F	F	T	F	F	F	T	T	F	F	T	T
28_29452335	28	29452335	29456540	11.23	-3.71	-13.06	0	0	0	DNAJC9	ENSBTAG00000000949	-1	41.8	DNAJC9	protein_coding	F	F	F	F	F	F	F	F	F	T	T	F	F	F	T	F	T	T	T
28_419154	28	419154	421910	60.63	-2.83	-7.11	0	0	0	ACTA1	ENSBTAG00000046332	-1	63.4	ACTA1	protein_coding	F	F	F	F	F	F	F	F	F	F	F	F	F	F	F	F	F	F	F
29_12798999	29	12798999	12819990	9.85	-4.96	-31.15	0	0	0	DDIAS	ENSBTAG00000011636	-1	39.85	DDIAS	protein_coding	F	F	F	F	F	F	F	F	F	T	F	F	F	T	T	F	T	T	T
29_25949976	29	25949976	25966355	3.46	-4.94	-30.69	0	0	0	E2F8	ENSBTAG00000017446	1	43.43	E2F8	protein_coding	F	F	F	F	F	F	F	F	F	T	F	F	F	F	F	F	F	T	F
29_37751108	29	37751108	37759830	19.1	-2.31	-4.95	0	0	0	CCDC86	ENSBTAG00000014215	1	55.6	CCDC86	protein_coding	F	F	F	F	F	F	F	F	F	T	T	T	F	T	T	F	T	T	F
29_40931652	29	40931652	40936454	16.72	-2.55	-5.84	0	0	0	FEN1	ENSBTAG00000000064	1	50.07	FEN1	protein_coding	F	F	F	F	F	F	F	F	F	T	F	F	F	T	T	F	F	T	T
29_43943684	29	43943684	43960477	1.84	-4.51	-22.83	0	0	0	CDCA5	ENSBTAG00000026971	-1	50.6	CDCA5	protein_coding	F	F	F	F	F	F	F	F	F	T	F	F	F	T	F	F	T	T	F
29_44143171	29	44143171	44170094	5.65	-3.06	-8.36	0	0	0	POLA2	ENSBTAG00000011455	1	50.01	POLA2	protein_coding	F	F	F	F	F	F	F	F	F	T	F	T	F	T	T	F	F	T	T
29_44673879	29	44673879	44679325	7.09	-2.78	-6.87	0	0	0	FOSL1	ENSBTAG00000006194	-1	55.06	FOSL1	protein_coding	F	F	F	F	F	F	F	F	F	T	F	T	F	T	T	T	T	T	F
3_100419939	3	100419939	100445702	6.96	-3.85	-14.38	0	0	0	RAD54L	ENSBTAG00000019901	-1	44.77	RAD54L	protein_coding	F	F	F	F	F	F	F	F	F	T	F	F	F	T	T	F	F	T	T
3_101320672	3	101320672	101324315	16.79	-2.95	-7.74	0	0	0	TOE1	ENSBTAG00000011243	-1	52.47	TOE1	protein_coding	F	F	F	F	F	F	F	F	F	T	F	T	F	T	T	F	F	T	F
3_101832373	3	101832373	101851108	15.08	-5.19	-36.55	0	0	0	KIF2C	ENSBTAG00000015280	-1	48.3	KIF2C	protein_coding	F	F	F	F	F	F	F	F	F	T	F	F	T	T	T	T	F	F	T
3_103238486	3	103238486	103242373	64.95	-5.88	-58.85	0	0	0	CDC20	ENSBTAG00000009819	-1	53.73	CDC20	protein_coding	F	F	F	F	F	F	F	F	F	T	F	T	F	T	T	F	T	T	T
3_106724609	3	106724609	106737437	26.94	-2.45	-5.48	0	0	0	MFSD2A	ENSBTAG00000013054	-1	53.13	MFSD2A	protein_coding	F	F	F	F	F	F	F	F	F	T	T	F	F	F	T	F	T	T	T
3_108785461	3	108785461	108800524	14.32	-3.72	-13.13	0	0	0	CDCA8	ENSBTAG00000014326	-1	45.61	CDCA8	protein_coding	F	F	F	F	F	F	F	F	F	F	F	F	F	T	F	F	F	T	F
3_110604436	3	110604436	110630769	1.34	-3.81	-14.01	0	0	0	CLSPN	ENSBTAG00000002826	1	41.42	CLSPN	protein_coding	F	F	F	F	F	F	F	F	F	T	F	F	F	F	T	F	F	F	T
3_111493039	3	111493039	111498704	16.26	-2.31	-4.97	0	0	0	GJB3	ENSBTAG00000012584	-1	56.71	GJB3	protein_coding	F	F	F	F	F	F	F	F	F	T	F	T	F	T	T	F	F	F	T
3_114124353	3	114124353	114135056	8.1	-5.28	-38.92	0	0	0	HJURP	ENSBTAG00000024726	-1	50.48	HJURP	protein_coding	F	F	F	F	F	F	F	F	F	T	F	F	F	F	T	F	F	F	T
3_121173764	3	121173764	121182302	59.17	-2.43	-5.4	0	0	0	DTYMK	ENSBTAG00000015408	-1	60.16	DTYMK	protein_coding	F	F	F	F	F	F	F	F	F	T	F	T	F	F	T	F	F	T	F
3_14130196	3	14130196	14138913	46.15	-2.03	-4.07	0	0	0	HDGF	ENSBTAG00000039793	1	57.99	HDGF	protein_coding	F	F	F	F	F	F	F	F	F	T	F	T	F	T	T	T	T	T	F
3_14279666	3	14279666	14287674	8.33	-2.43	-5.39	0	0	0	GPATCH4	ENSBTAG00000000406	1	48.43	GPATCH4	protein_coding	F	F	F	F	F	F	F	F	F	T	F	T	F	T	F	F	F	F	T
3_14306401	3	14306401	14346150	2.45	-4.24	-18.91	0	0	0	IQGAP3	ENSBTAG00000006882	1	50.69	IQGAP3	protein_coding	F	F	F	F	F	F	F	F	F	T	F	F	F	F	T	F	F	T	T
3_14605971	3	14605971	14627746	7.53	-2.41	-5.32	0	0	0	PMF1	ENSBTAG00000009432	-1	48.33	PMF1	protein_coding	F	F	F	F	F	F	F	F	F	T	T	T	F	T	T	F	T	T	F
3_15667485	3	15667485	15670986	68.84	-3.36	-10.25	0	0	0	CKS1B	ENSBTAG00000024476	-1	41.8	CKS1B	protein_coding	F	F	F	F	F	F	F	F	F	T	T	T	F	T	T	T	T	T	F
3_32020914	3	32020914	32030445	41	-2.14	-4.4	0	0	0	WDR77	ENSBTAG00000014102	1	44.96	WDR77	protein_coding	F	F	F	F	F	F	F	F	F	T	T	F	F	F	T	F	T	T	T
3_50339425	3	50339425	50445983	0.63	-2.11	-4.32	1e-07	4.34e-07	0.002	CCDC18	ENSBTAG00000027321	-1	36	CCDC18	protein_coding	F	F	F	F	F	F	F	F	F	T	F	F	F	T	T	T	F	T	T
3_6033721	3	6033721	6072026	28.35	-3.99	-15.86	0	0	0	NUF2	ENSBTAG00000007247	-1	35.86	NUF2	protein_coding	F	F	F	F	F	F	F	F	F	T	F	T	F	F	T	F	F	T	T
3_66998944	3	66998944	67053966	97.75	-2.6	-6.08	0	0	0	NEXN	ENSBTAG00000008921	-1	37.34	NEXN	protein_coding	F	F	F	F	F	F	F	F	F	T	F	F	F	F	T	F	F	T	T
3_75082359	3	75082359	75109443	31.57	-2.28	-4.85	0	0	0	CTH	ENSBTAG00000014791	-1	37.78	CTH	protein_coding	F	F	F	F	F	F	F	F	F	T	T	T	F	T	T	F	T	F	T
3_77093222	3	77093222	77113283	11.83	-4.99	-31.83	0	0	0	DEPDC1	ENSBTAG00000001343	1	35.75	DEPDC1	protein_coding	F	F	F	F	F	F	F	F	F	F	F	F	F	F	F	F	F	T	T
3_88032648	3	88032648	88033607	39.2	-2	-4	0	0	0	TACSTD2	ENSBTAG00000004381	1	66.35	TACSTD2	protein_coding	F	F	F	F	F	F	F	F	F	T	F	T	F	F	T	F	F	T	T
3_92963165	3	92963165	93020572	10.15	-2.7	-6.48	0	0	0	NDC1	ENSBTAG00000006625	1	38.58	NDC1	protein_coding	F	F	F	F	F	F	F	F	F	T	F	F	F	F	T	F	F	T	T
3_94016558	3	94016558	94046956	23.62	-2.09	-4.26	0	0	0	ECHDC2	ENSBTAG00000002910	1	45.51	ECHDC2	protein_coding	F	F	F	F	F	F	F	F	F	F	F	F	F	T	T	F	F	T	T
3_94543867	3	94543867	94575375	5.09	-4.68	-25.58	0	0	0	ORC1	ENSBTAG00000002719	1	42.58	ORC1	protein_coding	F	F	F	F	F	F	F	F	F	T	F	T	F	T	T	F	F	T	T
3_99537145	3	99537145	99587496	2.83	-3.02	-8.11	0	0	0	STIL	ENSBTAG00000017844	1	37.15	STIL	protein_coding	F	F	F	F	F	F	F	F	F	T	F	F	F	T	T	F	F	T	T
4_114127188	4	114127188	114137744	1.37	-2.78	-6.87	2.88e-07	1.21e-06	0.00576	GIMAP5	ENSBTAG00000004894	1	44.12	GIMAP5	protein_coding	F	F	F	F	F	F	F	F	F	F	F	F	F	F	T	F	F	F	F
4_115796823	4	115796823	115821949	5.67	-3.03	-8.2	0	0	0	XRCC2	ENSBTAG00000030897	-1	42.56	XRCC2	protein_coding	F	F	F	F	F	F	F	F	F	T	F	F	F	F	T	F	F	T	T
4_120133801	4	120133801	120207828	8.63	-4.26	-19.14	0	0	0	NCAPG2	ENSBTAG00000016131	-1	47.96	NCAPG2	protein_coding	F	F	F	F	F	F	F	F	F	T	F	T	F	F	F	F	F	F	T
4_22042177	4	22042177	22145007	18.4	-2.17	-4.5	0	0	0	ETV1	ENSBTAG00000015981	-1	36.35	ETV1	protein_coding	F	F	F	F	F	F	F	F	F	T	F	F	F	T	T	F	F	F	T
4_32427570	4	32427570	32454703	13.93	-3.61	-12.23	0	0	0	DBF4	ENSBTAG00000014711	-1	36.43	DBF4	protein_coding	F	F	F	F	F	F	F	F	F	T	F	F	F	T	T	F	F	T	T
4_51398056	4	51398056	51441973	0.82	-3.64	-12.46	5.83e-08	2.58e-07	0.00117	WNT2	ENSBTAG00000008097	1	42.97	WNT2	protein_coding	F	F	F	F	F	F	F	F	F	F	F	F	F	F	T	F	F	F	T
4_5374835	4	5374835	5376886	5.86	-2.37	-5.16	0	0	0	FIGNL1	ENSBTAG00000001500	1	47.22	FIGNL1	protein_coding	F	F	F	F	F	F	F	F	F	T	F	F	F	T	F	F	F	F	T
4_61165438	4	61165438	61242549	85.79	-3.76	-13.59	0	0	0	ANLN	ENSBTAG00000009218	-1	42.29	ANLN	protein_coding	F	F	F	F	F	F	F	F	F	T	F	F	F	F	F	F	F	T	T
5_103961032	5	103961032	103963273	31.2	-5.17	-36.12	0	0	0	CDCA3	ENSBTAG00000019777	1	54.82	CDCA3	protein_coding	F	F	F	F	F	F	F	F	F	T	F	T	F	T	T	T	F	T	F
5_107386227	5	107386227	107397369	1.62	-5.02	-32.37	0	0	0	FOXM1	ENSBTAG00000015875	1	51.28	FOXM1	protein_coding	F	F	F	F	F	F	F	F	F	T	F	T	F	T	T	F	F	T	F
5_112977785	5	112977785	113010230	0.83	-2.22	-4.65	3.45e-07	1.43e-06	0.0069	ZC3H7B	ENSBTAG00000002782	1	57.24	ZC3H7B	protein_coding	F	F	F	F	F	F	F	F	F	T	T	T	F	T	T	T	T	F	F
5_113444186	5	113444186	113456257	10.46	-2.24	-4.73	0	0	0	CENPM	ENSBTAG00000009956	-1	53.55	CENPM	protein_coding	F	F	F	F	F	F	F	F	F	T	F	F	F	F	F	F	F	F	F
5_117677522	5	117677522	117738845	11.74	-3.91	-15	0	0	0	GTSE1	ENSBTAG00000007102	1	49.77	GTSE1	protein_coding	F	F	F	F	F	F	F	F	F	T	F	T	F	F	T	F	F	F	F
5_120933369	5	120933369	120940333	68.44	-2.06	-4.18	0	0	0	CRELD2	ENSBTAG00000047801	1	65.96	CRELD2	protein_coding	F	F	F	F	F	F	F	F	F	T	F	T	F	T	T	F	T	T	F
5_26891701	5	26891701	26913470	3.86	-4.18	-18.07	0	0	0	ESPL1	ENSBTAG00000008934	-1	51.38	ESPL1	protein_coding	F	F	F	F	F	F	F	F	F	T	F	T	F	T	T	F	F	T	F
5_29175926	5	29175926	29177488	0.55	-7.02	-129.97	2.79e-08	1.27e-07	0.000558	gene:ENSBTAG00000038893	ENSBTAG00000038893	-1	46.13		protein_coding	F	F	F	F	F	F	F	F	F	F	F	T	F	T	T	F	F	F	T
5_30042571	5	30042571	30059413	39.73	-2.17	-4.51	0	0	0	RACGAP1	ENSBTAG00000012784	1	39.93	RACGAP1	protein_coding	F	F	F	F	F	F	F	F	F	T	T	F	F	T	T	F	T	T	T
5_30658595	5	30658595	30665306	5.26	-5.44	-43.43	0	0	0	TROAP	ENSBTAG00000008499	-1	54.4	TROAP	protein_coding	F	F	F	F	F	F	F	F	F	T	F	F	F	T	T	T	F	T	T
5_56697178	5	56697178	56705119	4.13	-2.15	-4.43	8.27e-14	5.65e-13	1.65e-09	NEMP1	ENSBTAG00000014659	1	38.89	NEMP1	protein_coding	F	F	F	F	F	F	F	F	F	T	F	F	F	T	T	F	F	T	F
5_64841326	5	64841326	64856203	5.16	-2.92	-7.59	0	0	0	GAS2L3	ENSBTAG00000013822	1	37.23	GAS2L3	protein_coding	F	F	F	F	F	F	F	F	F	F	F	T	F	F	T	F	F	T	T
5_65522973	5	65522973	65609012	3.11	-2.05	-4.13	0	0	0	UTP20	ENSBTAG00000003239	1	38.16	UTP20	protein_coding	F	F	F	F	F	F	F	F	F	T	F	F	F	T	T	F	F	T	T
5_66293051	5	66293051	66359522	9.64	-4.46	-21.98	0	0	0	PARPBP	ENSBTAG00000039709	1	36.52	PARPBP	protein_coding	F	F	F	F	F	F	F	F	F	T	F	F	F	F	F	F	F	T	T
5_73990687	5	73990687	74009154	57.37	-3.89	-14.8	0	0	0	MCM5	ENSBTAG00000015595	1	56.83	MCM5	protein_coding	F	F	F	F	F	F	F	F	F	T	T	T	F	T	T	F	T	T	F
5_80665382	5	80665382	80721457	11.3	-3.13	-8.78	0	0	0	FAR2	ENSBTAG00000011095	-1	38.46	FAR2	protein_coding	F	F	F	F	F	F	F	F	F	F	F	F	F	F	F	F	F	T	T
5_99447175	5	99447175	99457656	20.19	-2.02	-4.07	0	0	0	MAGOHB	ENSBTAG00000019235	1	38.17	MAGOHB	protein_coding	F	F	F	F	F	F	F	F	F	T	F	F	F	T	T	F	F	T	T
6_109636203	6	109636203	109645418	16.5	-4.6	-24.18	0	0	0	TACC3	ENSBTAG00000011044	1	63.32	TACC3	protein_coding	F	F	F	F	F	F	F	F	F	T	F	T	F	F	T	F	F	F	F
6_14171357	6	14171357	14198589	2.27	-2.73	-6.65	0	0	0	gene:ENSBTAG00000026936	ENSBTAG00000026936	1	36.2		protein_coding	F	F	F	F	F	F	F	F	F	T	F	T	F	T	T	F	F	T	T
6_14200688	6	14200688	14227106	0.89	-2.86	-7.28	4.04e-11	2.28e-10	8.07e-07	gene:ENSBTAG00000013198	ENSBTAG00000013198	1	36.56		protein_coding	F	F	F	F	F	F	F	F	F	F	F	F	F	F	F	F	F	F	T
6_16747757	6	16747757	16755365	43.78	-2.02	-4.04	0	0	0	GAR1	ENSBTAG00000000748	-1	39.33	GAR1	protein_coding	F	F	F	F	F	F	F	F	F	T	F	F	F	T	T	F	F	T	F
6_22959366	6	22959366	23041858	7.01	-4.37	-20.72	0	0	0	CENPE	ENSBTAG00000009035	1	36.91	CENPE	protein_coding	F	F	F	F	F	F	F	F	F	T	F	T	F	F	T	F	F	T	T
6_26103022	6	26103022	26104344	518.89	-2.08	-4.22	0	0	0	H2AFZ	ENSBTAG00000004428	1	41.04	H2AFZ	protein_coding	F	F	F	F	F	F	F	F	F	T	T	F	F	T	T	T	T	T	T
6_3413086	6	3413086	3419194	49.19	-6.04	-65.77	0	0	0	CCNA2	ENSBTAG00000004943	1	41.05	CCNA2	protein_coding	F	F	F	F	F	F	F	F	F	T	F	F	F	T	T	F	T	F	T
6_38765969	6	38765969	38812051	45.64	-2.1	-4.28	0	0	0	NCAPG	ENSBTAG00000021582	1	35.2	NCAPG	protein_coding	F	F	F	F	F	F	F	F	F	T	F	F	F	T	F	F	F	T	T
6_5536842	6	5536842	5566204	8.91	-3.12	-8.67	0	0	0	gene:ENSBTAG00000035129	ENSBTAG00000035129	1	38.58		protein_coding	F	F	F	F	F	F	F	F	F	T	F	T	T	F	F	T	F	F	T
6_6013172	6	6013172	6020467	44.34	-4.78	-27.54	0	0	0	MAD2L1	ENSBTAG00000035319	1	38.67	MAD2L1	protein_coding	F	F	F	F	F	F	F	F	F	T	T	T	T	T	F	T	T	T	T
6_60754799	6	60754799	60808098	4.79	-2.03	-4.1	0	0	0	N4BP2	ENSBTAG00000000175	1	34.34	N4BP2	protein_coding	F	F	F	F	F	F	F	F	F	T	T	F	F	T	T	T	F	T	T
6_73021614	6	73021614	73095955	1.52	-3.11	-8.64	0	0	0	CEP135	ENSBTAG00000009471	1	36.67	CEP135	protein_coding	F	F	F	F	F	F	F	F	F	T	F	F	F	F	F	F	F	T	T
6_92600177	6	92600177	92604818	92.68	-2.78	-6.85	0	0	0	CXCL9	ENSBTAG00000038639	-1	37.44	CXCL9	protein_coding	F	F	F	F	F	F	F	F	F	T	T	F	F	T	T	F	T	F	T
6_92645057	6	92645057	92646326	6.29	-2.89	-7.43	1.19e-09	6.07e-09	2.37e-05	CXCL11	ENSBTAG00000005603	-1	34.25	CXCL11	protein_coding	F	F	F	F	F	F	F	F	F	F	F	F	F	F	F	F	F	F	F
7_12442493	7	12442493	12451043	71.75	-2.31	-4.95	0	0	0	DDX39A	ENSBTAG00000021820	1	54.2	DDX39A	protein_coding	F	F	F	F	F	F	F	F	F	T	F	T	F	T	T	T	F	T	F
7_12678439	7	12678439	12690864	21.18	-3.63	-12.38	0	0	0	ASF1B	ENSBTAG00000004085	1	48.99	ASF1B	protein_coding	F	F	F	F	F	F	F	F	F	T	F	F	F	T	T	F	F	T	F
7_13755274	7	13755274	13772236	4.58	-2.23	-4.68	1.59e-09	8.07e-09	3.18e-05	SYCE2	ENSBTAG00000016213	1	46.6	SYCE2	protein_coding	F	F	F	F	F	F	F	F	F	T	T	T	F	T	T	T	T	T	F
7_16811452	7	16811452	16817517	101.32	-2.53	-5.76	0	0	0	SPC24	ENSBTAG00000006185	-1	50.77	SPC24	protein_coding	F	F	F	F	F	F	F	F	F	T	F	T	F	T	T	F	F	T	F
7_19765865	7	19765865	19770774	8.76	-2.05	-4.15	0	0	0	DUS3L	ENSBTAG00000011842	1	61.38	DUS3L	protein_coding	F	F	F	F	F	F	F	F	F	T	T	T	F	T	T	F	T	T	F
7_20436670	7	20436670	20469912	10.84	-4.04	-16.46	0	0	0	UHRF1	ENSBTAG00000002224	-1	52.83	UHRF1	protein_coding	F	F	F	F	F	F	F	F	F	T	F	T	F	F	T	F	F	T	T
7_20893521	7	20893521	20918558	8.4	-3.41	-10.61	0	0	0	CHAF1A	ENSBTAG00000008181	-1	51.08	CHAF1A	protein_coding	F	F	F	F	F	F	F	F	F	T	T	T	F	T	T	F	T	F	F
7_28414756	7	28414756	28465352	43.96	-3.75	-13.5	0	0	0	LMNB1	ENSBTAG00000002882	-1	40.16	LMNB1	protein_coding	F	F	F	F	F	F	F	F	F	F	F	T	F	T	T	F	F	T	T
7_51214237	7	51214237	51222637	40.8	-5.69	-51.47	0	0	0	KIF20A	ENSBTAG00000008758	1	45.54	KIF20A	protein_coding	F	F	F	F	F	F	F	F	F	T	F	F	F	T	T	T	F	T	T
7_65631969	7	65631969	65649628	8.67	-2.73	-6.63	0	0	0	NMUR2	ENSBTAG00000011131	-1	39	NMUR2	protein_coding	F	F	F	F	F	F	F	F	F	T	F	F	F	F	F	F	F	T	T
7_74119595	7	74119595	74127285	79.29	-5.2	-36.69	0	0	0	PTTG1	ENSBTAG00000012184	1	41.8	PTTG1	protein_coding	F	F	F	F	F	F	F	F	F	T	F	F	F	F	T	F	F	T	T
7_77271070	7	77271070	77303644	25.78	-3.76	-13.57	0	0	0	HMMR	ENSBTAG00000014773	1	36.55	HMMR	protein_coding	F	F	F	F	F	F	F	F	F	T	F	T	T	T	T	T	T	T	T
8_10819983	8	10819983	10852941	41.86	-3.96	-15.56	0	0	0	PBK	ENSBTAG00000021069	1	39.1	PBK	protein_coding	F	F	F	F	F	F	F	F	F	T	F	F	F	T	T	F	F	T	T
8_10859329	8	10859329	10885722	13.48	-4.63	-24.72	0	0	0	ESCO2	ENSBTAG00000006551	-1	38.39	ESCO2	protein_coding	F	F	F	F	F	F	F	F	F	T	F	F	F	T	T	F	F	T	T
8_112143052	8	112143052	112159971	3.88	-3.5	-11.31	0	0	0	PHF19	ENSBTAG00000016958	-1	56.55	PHF19	protein_coding	F	F	F	F	F	F	F	F	F	T	F	T	F	F	T	F	F	F	T
8_5583684	8	5583684	5586018	54.49	-2.81	-7.02	0	0	0	HMGB2	ENSBTAG00000015101	-1	48.09	HMGB2	protein_coding	F	F	F	F	F	F	F	F	F	T	F	F	F	F	T	F	F	T	F
8_59748226	8	59748226	59754144	8.99	-2.05	-4.14	0	0	0	FANCG	ENSBTAG00000015005	-1	52.04	FANCG	protein_coding	F	F	F	F	F	F	F	F	F	T	F	T	F	T	T	T	T	F	F
8_60247501	8	60247501	60251092	20.21	-4.22	-18.62	0	0	0	ARHGEF39	ENSBTAG00000011416	-1	52.73	ARHGEF39	protein_coding	F	F	F	F	F	F	F	F	F	T	T	F	F	T	T	F	T	T	T
8_61157469	8	61157469	61230549	13.59	-3.18	-9.07	0	0	0	MELK	ENSBTAG00000021686	1	38.91	MELK	protein_coding	F	F	F	F	F	F	F	F	F	T	F	F	F	F	F	F	F	T	T
8_65341202	8	65341202	65373695	0.53	-4.81	-28.14	4.88e-10	2.56e-09	9.75e-06	NR4A3	ENSBTAG00000001864	1	42.69	NR4A3	protein_coding	F	F	F	F	F	F	F	F	F	F	F	T	F	T	T	F	F	F	T
8_73789127	8	73789127	73833214	9.29	-3.49	-11.21	0	0	0	gene:ENSBTAG00000002756	ENSBTAG00000002756	1	40.25		protein_coding	F	F	F	F	F	F	F	F	F	T	F	F	F	F	T	F	F	F	T
8_73804508	8	73804508	73816226	21.03	-3.83	-14.18	0	0	0	gene:ENSBTAG00000046594	ENSBTAG00000046594	-1	38.03		protein_coding	F	F	F	F	F	F	F	F	F	T	F	F	F	F	T	F	F	F	T
8_76990452	8	76990452	77062826	1.33	-2.61	-6.1	0	0	0	KIF24	ENSBTAG00000012921	-1	40.91	KIF24	protein_coding	F	F	F	F	F	F	F	F	F	T	F	T	F	T	T	F	F	T	T
8_85382825	8	85382825	85420580	7.95	-2.35	-5.1	3.29e-11	1.86e-10	6.57e-07	gene:ENSBTAG00000011814	ENSBTAG00000011814	1	39.1		protein_coding	F	F	F	F	F	F	F	F	F	T	F	F	F	T	F	F	F	T	T
8_90300717	8	90300717	90305611	254.88	-4.78	-27.47	0	0	0	CKS2	ENSBTAG00000001938	-1	41.63	CKS2	protein_coding	F	F	F	F	F	F	F	F	F	T	F	T	F	T	T	T	F	F	F
8_95363016	8	95363016	95411560	12.74	-4.26	-19.12	0	0	0	SMC2	ENSBTAG00000008772	1	35.27	SMC2	protein_coding	F	F	F	F	F	F	F	F	F	T	F	F	F	T	F	F	F	T	T
9_13154613	9	13154613	13177012	1.15	-2.56	-5.88	1.79e-06	6.95e-06	0.04	MB21D1	ENSBTAG00000000892	-1	41.26	MB21D1	protein_coding	F	F	F	F	F	F	F	F	F	T	F	T	F	F	T	F	F	F	T
9_19947315	9	19947315	19990879	7.16	-4.26	-19.11	0	0	0	TTK	ENSBTAG00000005456	1	35.83	TTK	protein_coding	F	F	F	F	F	F	F	F	F	T	F	F	F	T	T	F	T	T	T
9_25263764	9	25263764	25279586	34.51	-4.68	-25.67	0	0	0	CENPW	ENSBTAG00000026704	-1	37.55	CENPW	protein_coding	F	F	F	F	F	F	F	F	F	T	F	F	F	F	T	F	F	T	F
9_53228694	9	53228694	53352386	4.04	-2.57	-5.95	0	0	0	MMS22L	ENSBTAG00000000629	1	36.43	MMS22L	protein_coding	F	F	F	F	F	F	F	F	F	T	F	T	F	T	T	F	F	T	T
9_64722282	9	64722282	64744803	98.98	-2.06	-4.17	0	0	0	SYNCRIP	ENSBTAG00000006672	1	39.16	SYNCRIP	protein_coding	F	F	F	F	F	F	F	F	F	T	T	F	F	T	T	T	T	T	T
9_75236009	9	75236009	75254523	11.55	-4.47	-22.17	0	0	0	MTFR2	ENSBTAG00000007799	-1	39.08	MTFR2	protein_coding	F	F	F	F	F	F	F	F	F	T	F	T	F	F	F	F	F	T	T
9_91056939	9	91056939	91067416	6.52	-5.35	-40.75	0	0	0	FBXO5	ENSBTAG00000021193	-1	40.99	FBXO5	protein_coding	F	F	F	F	F	F	F	F	F	T	F	T	F	F	T	F	F	T	T
X_33794434	X	33794434	33801266	2.83	-2.53	-5.79	3.26e-10	1.74e-09	6.51e-06	HMGB3	ENSBTAG00000005150	1	54.78	HMGB3	protein_coding	F	F	F	F	F	F	F	F	F	T	F	F	F	F	F	F	F	F	F
X_39037544	X	39037544	39049378	55.03	-2	-4	0	0	0	DKC1	ENSBTAG00000013045	-1	49.8	DKC1	protein_coding	F	F	F	F	F	F	F	F	F	T	F	F	F	F	T	F	F	F	F
X_70619741	X	70619741	70628828	4.32	-2.9	-7.48	2.86e-10	1.53e-09	5.72e-06	gene:ENSBTAG00000001877	ENSBTAG00000001877	1	38.22		protein_coding	F	F	F	F	F	F	F	F	F	T	F	F	F	F	T	F	F	F	F
X_83572299	X	83572299	83601869	4.35	-4.28	-19.4	0	0	0	ERCC6L	ENSBTAG00000005607	1	41.7	ERCC6L	protein_coding	F	F	F	F	F	F	F	F	F	T	F	T	F	F	T	F	F	T	F
X_85321685	X	85321685	85449499	9.46	-4.33	-20.17	0	0	0	KIF4A	ENSBTAG00000012861	-1	38.63	KIF4A	protein_coding	F	F	F	F	F	F	F	F	F	T	F	T	F	F	T	F	F	T	F
X_91856090	X	91856090	91868994	3.79	-3.67	-12.72	0	0	0	SUV39H1	ENSBTAG00000004706	1	53.24	SUV39H1	protein_coding	F	F	F	F	F	F	F	F	F	T	F	F	F	F	T	F	F	F	F
X_93117838	X	93117838	93163313	2.03	-2.68	-6.42	1.11e-16	8.86e-16	2.22e-12	gene:ENSBTAG00000046286	ENSBTAG00000046286	1	41.52		protein_coding	F	F	F	F	F	F	F	F	F	T	F	F	F	F	F	F	F	F	F
X_96218220	X	96218220	96252806	9.94	-2.22	-4.65	0	0	0	SMC1A	ENSBTAG00000017761	-1	44.19	SMC1A	protein_coding	F	F	F	F	F	F	F	F	F	T	F	F	F	F	T	F	F	F	T
